# Supplementary material for: Achievement of Low-Density Lipoprotein Cholesterol Targets in Cardiac Rehabilitation: Impact of the 2019 ESC/EAS Dyslipidaemia Guidelines
Source: J Clin Med. 2022 Nov 29;11(23):7057. doi: 10.3390/jcm11237057 (PMC9740039; doi:10.3390/jcm11237057)
Supplement: Supplementary file 1 [file jcm-11-07057-s001.zip]

Archive with 1 entries (1 files):
- jcm-2021032-supplementary.pdf
